# Supplementary material for: Low-Resistance Membrane vs. High-Resistance Membrane Performance Utilizing Electrodialysis–Evaporator Hybrid System in Treating Reject Brine from Kuwait Desalination Plants
Source: Membranes (Basel). 2024 Jul 24;14(8):163. doi: 10.3390/membranes14080163 (PMC11356419; doi:10.3390/membranes14080163)
Supplement: Supplementary file 1 [file membranes-14-00163-s001.zip]

Archive with 1 entries (1 files):
- membranes-3067148-supplementary.pdf
